# Supplementary material for: Cumulative Incidence in Monogenic Alzheimer’s Disease and Frontotemporal Dementia: Gene–Gene Interaction Effect
Source: Int J Mol Sci. 2026 May 2;27(9):4081. doi: 10.3390/ijms27094081 (PMC13164024; doi:10.3390/ijms27094081)
Supplement: Supplementary file 1 [file ijms-27-04081-s001.zip]

Archive with 1 entries (1 files):
- ijms-4213421-supplementary.pdf
